# Supplementary material for: Comprehensive Evaluation of the Effects of Hot Air Drying Temperature on the Chemical Composition, Flavor Characteristics and Biological Activity of Houttuynia cordata Thunb
Source: Foods. 2025 May 30;14(11):1962. doi: 10.3390/foods14111962 (PMC12154787; doi:10.3390/foods14111962)
Supplement: Supplementary file 1 [file foods-14-01962-s001.zip]

Archive with 1 entries (1 files):
- foods-3661003-supplementary.pdf
